# Supplementary material for: Effect of Cytochrome C on the Conductance of Asolectin Membranes and the Occurrence of Through Pores at Different pHs
Source: Membranes (Basel). 2023 Feb 24;13(3):268. doi: 10.3390/membranes13030268 (PMC10053876; doi:10.3390/membranes13030268)
Supplement: Supplementary file 1 [file membranes-13-00268-s001.zip]

Archive with 1 entries (1 files):
- membranes-2205037-supplementary.pdf
